# Supplementary material for: Gamma Responses to Colored Natural Stimuli Can Be Predicted from Local Low-Level Stimulus Features
Source: eNeuro. 2024 Jul 22;11(7):ENEURO.0417-23.2024. doi: 10.1523/ENEURO.0417-23.2024 (PMC11277289; doi:10.1523/ENEURO.0417-23.2024)
Supplement: Extended Data — Download Extended Data, ZIP file. [file eneuro-11-ENEURO.0417-23.2024-s008.zip]

Archive with 62 entries (59 files):
- analyzeData.m
- data/.DS_Store
- data/images/
- data/images/.DS_Store
- data/images/ImagesAF/
- data/images/ImagesAF/.DS_Store
- data/images/ImagesAF/Image1.png
- data/images/ImagesAF/Image10.png
- data/images/ImagesAF/Image11.png
- data/images/ImagesAF/Image12.png
- data/images/ImagesAF/Image13.png
- data/images/ImagesAF/Image14.png
- data/images/ImagesAF/Image15.png
- data/images/ImagesAF/Image16.png
- data/images/ImagesAF/Image17.png
- data/images/ImagesAF/Image18.png
- data/images/ImagesAF/Image19.png
- data/images/ImagesAF/Image2.png
- data/images/ImagesAF/Image20.png
- data/images/ImagesAF/Image21.png
- data/images/ImagesAF/Image22.png
- data/images/ImagesAF/Image23.png
- data/images/ImagesAF/Image24.png
- data/images/ImagesAF/Image25.png
- data/images/ImagesAF/Image26.png
- data/images/ImagesAF/Image27.png
- data/images/ImagesAF/Image28.png
- data/images/ImagesAF/Image29.png
- data/images/ImagesAF/Image3.png
- data/images/ImagesAF/Image30.png
- data/images/ImagesAF/Image31.png
- data/images/ImagesAF/Image32.png
- data/images/ImagesAF/Image4.png
- data/images/ImagesAF/Image5.png
- data/images/ImagesAF/Image6.png
- data/images/ImagesAF/Image7.png
- data/images/ImagesAF/Image8.png
- data/images/ImagesAF/Image9.png
- getAllCorrelations.m
- getCorrelationFig.m
- getEnergy.m
- getExperimentalDetails.m
- getGammaParameters.m
- getImagePatches.m
- getMeanEnergy.m
- getMonitorDetails.m
- getPredictedGamma.m
- getRFdetails.m
- getSingleImageParameters.m
- getSingleImageParametersGrating.m
- getTypicalElecFig.m
- makeGaborStimulus.m
- README.m
- savedData/.DS_Store
- savedData/elecListSizeOrialpaH.mat
- savedData/elecListSizeOrikesariH.mat
- savedData/RFDetails4Subjects.mat
- savedData/spectra/
- savedData/spectra/.DS_Store
- savedData/spectra/alpaH010817GRF_001Microelectrode_N82_st_250_500_bl_-250_0_tapers_1_1.mat
- savedData/spectra/alpaH240817GRF_002Microelectrode_N82_st_250_500_bl_-250_0_tapers_1_1.mat
- showR2All.m
