# Supplementary material for: Gamma Responses to Colored Natural Stimuli Can Be Predicted from Local Low-Level Stimulus Features
Source: eNeuro. 2024 Jul 22;11(7):ENEURO.0417-23.2024. doi: 10.1523/ENEURO.0417-23.2024 (PMC11277289; doi:10.1523/ENEURO.0417-23.2024)
Supplement: Extended Data — Download Extended Data, ZIP file. [file eneuro-11-ENEURO.0417-23.2024-s008.zip › analyzeData.m]

function [correlationsFull,correlationsSelected,numSelectedImages,predictionString] = analyzeData(subjectName,expDate,protocolName,imageFolderName,imageIndices,powerOption,selectOptions,radiusMatrixDeg,folderSourceString)

if ~exist('powerOption','var');         powerOption=3;                  end
if ~exist('radiusMatrixDeg','var');     radiusMatrixDeg=[];             end

patchSizeDeg = 2;
if isempty(radiusMatrixDeg)
    radiusMatrixDeg = 0.3:0.3:patchSizeDeg;
else
    patchSizeDeg = max(patchSizeDeg,max(radiusMatrixDeg));
end

plottingDetails.displayPlotsFlag=0;
    
if ~exist('folderSourceString','var');  folderSourceString = '';        end
if isempty(folderSourceString)
    folderSourceString = fileparts(pwd);
end

rawImageFolder = fullfile(folderSourceString,'data','images',imageFolderName);

% 1. Get actual gamma power
[powerST,powerBL,electrodeList] = getMeanEnergy(subjectName,expDate,protocolName,folderSourceString);
if powerOption==1
    powerST = squeeze(powerST(:,:,imageIndices)); % Only take stimulus power
elseif powerOption==2
    powerST = squeeze(powerST(:,:,imageIndices)) ./ squeeze(powerBL(:,:,imageIndices)); % Ratio between ST and BL
elseif powerOption==3
    [powerST2,powerBL2,electrodeList] = getMeanEnergy(subjectName,expDate,protocolName,folderSourceString,{[80 150]}); % Take power between 80 to 150 Hz
    powerST = squeeze(powerST(:,:,imageIndices)) ./ squeeze(powerBL(:,:,imageIndices)); % Ratio between ST and BL
    powerST2 = squeeze(powerST2(:,:,imageIndices)) ./ squeeze(powerBL2(:,:,imageIndices)); % Ratio between ST and BL in high gamma
    powerST = powerST - powerST2;
end

% 2. Get stimulus parameters for image patches
disp('Getting stim params...');
numElectrodes = size(powerST,1);
numImages = size(powerST,2);
allStimParams = cell(numElectrodes,numImages);
for i=1:numImages
    % Load image
    imageFileName = fullfile(rawImageFolder,['Image' num2str(imageIndices(i)) '.png']);
    [patchData,imageAxesDeg] = getImagePatches(imageFileName,electrodeList,subjectName,folderSourceString,patchSizeDeg,plottingDetails);
    
    % Get Stim Parameters
    for j=1:numElectrodes
        stimParams = getSingleImageParameters(rgb2hsv(patchData{j}),imageAxesDeg,[0 0],radiusMatrixDeg,selectOptions,0);
        stimGabParams = getSingleImageParametersGrating(rgb2hsv(patchData{j}),imageAxesDeg,[0 0],patchSizeDeg);
        stimParams.gaborParams = stimGabParams;
        allStimParams{j,i} = stimParams;
    end
end

% 3. Get predicted gamma power and correlations
correlationsFull = zeros(7,numElectrodes);
correlationsSelected = zeros(7,numElectrodes);
numSelectedImages = zeros(1,numElectrodes);
for i=1:numElectrodes
    actualPower = powerST(i,:);
    stimParams = allStimParams(i,:);
    [correlationsFull(:,i),correlationsSelected(:,i),predictionString,~,selectedImageIndices] = getAllCorrelations(subjectName,stimParams,actualPower);
    numSelectedImages(i) = length(selectedImageIndices);
end
end
