# Supplementary material for: Gamma Responses to Colored Natural Stimuli Can Be Predicted from Local Low-Level Stimulus Features
Source: eNeuro. 2024 Jul 22;11(7):ENEURO.0417-23.2024. doi: 10.1523/ENEURO.0417-23.2024 (PMC11277289; doi:10.1523/ENEURO.0417-23.2024)
Supplement: Extended Data — Download Extended Data, ZIP file. [file eneuro-11-ENEURO.0417-23.2024-s008.zip › getRFdetails.m]

% returns RF details of chosen subjects. 
function [rfStatsDeg,rfStatsPix,LFPElectrodeList,EcogElectrodeList,subjectNames] = getRFdetails(subjectNamesA,folderName)

filename  = fullfile(folderName,'RFDetails4Subjects.mat');
load(filename);
if isempty(intersect(subjectNames,subjectNamesA))
    disp('details not saved for given subjects. Use saveRFdetails.m to save them first')
else
    [a,~,ind]= intersect(subjectNamesA,subjectNames,'stable');
%     disp(['Subjects available:',a])
    rfStatsDeg = rfStatsDeg(ind); 
    LFPElectrodeList =  LFPElectrodeList(ind);
    EcogElectrodeList = EcogElectrodeList(ind);
    subjectNames = subjectNames(ind);   
end
rfStatsPix=[];

end
