# Supplementary material for: Gamma Responses to Colored Natural Stimuli Can Be Predicted from Local Low-Level Stimulus Features
Source: eNeuro. 2024 Jul 22;11(7):ENEURO.0417-23.2024. doi: 10.1523/ENEURO.0417-23.2024 (PMC11277289; doi:10.1523/ENEURO.0417-23.2024)
Supplement: Extended Data — Download Extended Data, ZIP file. [file eneuro-11-ENEURO.0417-23.2024-s008.zip › README.m]

% READ ME
% These codes are associated with the paper
% "Gamma responses to colored natural stimuli can be predicted from local low-level stimulus features."
% Authors: Sidrat Tasawoor Kanth, Supratim Ray.

% Instructions:
% Unzip folder in working directory.
% data, savedData folders should be withing the working directory
% set 'folderSourceString' as working directory

% showR2All performs separability analysis - Figs 1,2
% getGammaParamters obtains model paramters from parametric data. Figs 3,4
% getPredictedGamma has the obtained model paramters and can be directly
% used to predict gamma given a set of features (of grating or hue patch)
% getTypicalElecFig can be used to show image patches and approximations of
% a typical electrode, and the gamma response estimates of that electrode. Fig5
% getCorrelationFig uses all protocols and electrodes to get correlation
% between actual and estimated gamma of both monkeys. 

% STK 2023
